# Supplementary material for: Nationwide Distribution of Dengue Virus Type 3 (DENV-3) Genotype I and Emergence of DENV-3 Genotype III during the 2019 Outbreak in Bangladesh
Source: Trop Med Infect Dis. 2021 Apr 21;6(2):58. doi: 10.3390/tropicalmed6020058 (PMC8167647; doi:10.3390/tropicalmed6020058)
Supplement: Supplementary file 1 [file tropicalmed-06-00058-s001.zip]

Archive with 3 entries (2 files):
- Supplementary/
- Supplementary/Figure S1-tropicalmed6020058.pdf
- Supplementary/Figure-S2-tropicalmed6020058.pdf
